# Supplementary material for: Interdependence between confirmed and discarded cases of dengue, chikungunya and Zika viruses in Brazil: A multivariate time-series analysis
Source: PLoS One. 2020 Feb 3;15(2):e0228347. doi: 10.1371/journal.pone.0228347 (PMC6996800; doi:10.1371/journal.pone.0228347)
Supplement: S1 Data — (ZIP) [file pone.0228347.s010.zip]

Archive with 4 entries (4 files):
- data_chik.csv
- data_dengue.csv
- data_zika.csv
- VAR_data.csv
