# Supplementary material for: Interdependence between confirmed and discarded cases of dengue, chikungunya and Zika viruses in Brazil: A multivariate time-series analysis
Source: PLoS One. 2020 Feb 3;15(2):e0228347. doi: 10.1371/journal.pone.0228347 (PMC6996800; doi:10.1371/journal.pone.0228347)
Supplement: S1 Data — (ZIP) [file pone.0228347.s010.zip › data_chik.csv]

year_week	confirmed	discarded
201401	1	0.0
201403	1	0.0
201404	3	2.0
201407	3	0.0
201408	3	1.0
201410	1	1.0
201412	2	2.0
201413	4	1.0
201414	4	1.0
201415	6	0.0
201416	2	2.0
201417	4	0.0
201420	1	0.0
201422	1	0.0
201423	1	1.0
201424	1	1.0
201426	1	0.0
201427	1	0.0
201428	1	0.0
201430	1	1.0
201432	1	0.0
201435	2	0.0
201439	1	1.0
201440	1	0.0
201442	1	2.0
201447	1	2.0
201449	3	0.0
201450	6	1.0
201453	3	3.0
201501	6	7.0
201502	5	24.0
201503	5	58.0
201504	1	61.0
201505	9	60.0
201506	3	40.0
201507	4	49.0
201508	4	23.0
201509	4	4.0
201510	2	8.0
201511	3	8.0
201512	2	3.0
201513	7	10.0
201514	6	8.0
201515	9	6.0
201516	11	3.0
201517	5	7.0
201518	6	10.0
201519	11	7.0
201520	8	9.0
201521	4	5.0
201522	10	3.0
201523	14	9.0
201524	13	9.0
201525	6	8.0
201526	5	6.0
201527	13	7.0
201528	12	5.0
201529	12	5.0
201530	15	8.0
201531	21	9.0
201532	18	2.0
201533	3	3.0
201534	6	2.0
201535	5	4.0
201536	8	11.0
201537	12	8.0
201538	9	4.0
201539	20	19.0
201540	33	18.0
201541	29	15.0
201542	25	16.0
201543	17	8.0
201544	46	25.0
201545	50	26.0
201546	60	37.0
201547	73	176.0
201548	96	126.0
201549	165	255.0
201550	103	128.0
201551	118	128.0
201552	221	163.0
201601	413	619.0
201602	441	765.0
201603	486	853.0
201604	506	1097.0
201605	785	902.0
201606	963	1083.0
201607	1308	1201.0
201608	1504	1390.0
201609	2108	1284.0
201610	2305	1514.0
201611	2082	1247.0
201612	1998	1013.0
201613	2445	1309.0
201614	2854	1565.0
201615	2857	1491.0
201616	3607	1306.0
201617	4080	1474.0
201618	4826	1908.0
201619	5189	2122.0
201620	4811	1846.0
201621	4489	1529.0
201622	4612	1595.0
201623	4420	1413.0
201624	3850	1275.0
201625	3027	1279.0
201626	2800	1108.0
201627	2513	972.0
201628	2280	847.0
201629	1877	700.0
201630	1607	719.0
201631	1451	686.0
201632	1182	572.0
201633	1092	582.0
201634	901	483.0
201635	636	422.0
201636	597	356.0
201637	582	356.0
201638	452	291.0
201639	465	295.0
201640	450	281.0
201641	459	282.0
201642	451	294.0
201643	406	257.0
201644	467	328.0
201645	451	342.0
201646	573	344.0
201647	676	405.0
201648	454	363.0
201649	413	343.0
201650	401	357.0
201651	398	439.0
201652	395	440.0
201701	990	823.0
201702	1275	951.0
201703	1687	1010.0
201704	2007	1194.0
201705	2376	1363.0
201706	2296	1365.0
201707	2407	1220.0
201708	2760	1114.0
201709	3733	1278.0
201710	4644	1675.0
201711	5935	1802.0
201712	6777	2014.0
201713	8647	1974.0
201714	9596	1979.0
201715	10462	2069.0
201716	11765	2333.0
201717	10234	2171.0
201718	12001	2944.0
201719	10475	2807.0
201720	9848	2926.0
201721	7172	2374.0
201722	6194	1965.0
201723	4966	1669.0
201724	3718	1400.0
201725	3314	1346.0
201726	2748	1173.0
201727	2386	1233.0
201728	1996	1040.0
201729	1812	838.0
201730	1588	820.0
201731	1335	914.0
201732	1089	715.0
201733	892	637.0
201734	667	612.0
201735	496	490.0
201736	411	455.0
201737	466	533.0
201738	386	487.0
201739	294	449.0
201740	279	441.0
201741	231	399.0
201742	267	441.0
201743	235	395.0
201744	239	408.0
201745	285	409.0
201746	290	410.0
201747	264	412.0
201748	245	406.0
201749	301	378.0
201750	305	367.0
201751	341	371.0
201752	414	319.0
