# Supplementary material for: Interdependence between confirmed and discarded cases of dengue, chikungunya and Zika viruses in Brazil: A multivariate time-series analysis
Source: PLoS One. 2020 Feb 3;15(2):e0228347. doi: 10.1371/journal.pone.0228347 (PMC6996800; doi:10.1371/journal.pone.0228347)
Supplement: S1 Data — (ZIP) [file pone.0228347.s010.zip › data_dengue.csv]

year_week	confirmed	discarded
201001	25080	7992
201002	22296	6703
201003	22774	7350
201004	25258	8472
201005	28223	9596
201006	30450	9037
201007	34606	10682
201008	38847	12620
201009	43248	13888
201010	42136	14635
201011	47314	14317
201012	45947	13999
201013	45996	12406
201014	47751	13838
201015	37979	12685
201016	36495	12149
201017	40479	12392
201018	37254	11530
201019	29155	10376
201020	21904	9467
201021	17507	8037
201022	14643	6582
201023	11895	6016
201024	9140	5057
201025	7467	4424
201026	7475	4629
201027	6599	4533
201028	5871	4107
201029	5469	4289
201030	4798	3795
201031	4627	3627
201032	4485	3806
201033	4036	3457
201034	3268	3840
201035	2980	3556
201036	2891	3584
201037	2498	3720
201038	2594	3445
201039	2505	3101
201040	2238	2953
201041	2443	2870
201042	2271	3017
201043	2078	2713
201044	2670	3148
201045	3083	3331
201046	3874	3977
201047	4100	4348
201048	4771	4850
201049	5556	5172
201050	5378	4798
201051	5343	4457
201052	6829	5206
201101	10087	7572
201102	11337	8598
201103	13006	9426
201104	15082	10509
201105	18522	11452
201106	22650	12075
201107	24544	12867
201108	25784	12679
201109	25374	11422
201110	25053	12670
201111	30635	16069
201112	35131	18243
201113	33225	18040
201114	36747	17593
201115	32247	14985
201116	29279	12130
201117	32623	13014
201118	28608	12244
201119	25711	11449
201120	21898	8987
201121	15813	7691
201122	12988	6388
201123	9586	5086
201124	7184	4203
201125	5384	3400
201126	4669	3205
201127	3575	2910
201128	3009	2994
201129	2729	2792
201130	2400	2622
201131	2185	2607
201132	2094	2847
201133	1864	2582
201134	1560	2438
201135	1457	2375
201136	1431	2599
201137	1396	2874
201138	1381	3087
201139	1414	3558
201140	1328	3365
201141	1273	3337
201142	1348	3505
201143	1404	3324
201144	1340	3081
201145	1420	2911
201146	1371	2747
201147	1601	2947
201148	1421	2502
201149	1418	2034
201150	1267	1425
201151	1029	983
201152	1958	2479
201201	5569	8096
201202	6072	7924
201203	6483	8387
201204	6662	8332
201205	7831	8777
201206	8653	9210
201207	8011	8140
201208	8962	9146
201209	11031	11254
201210	12184	11715
201211	13600	12288
201212	15457	13341
201213	14930	12188
201214	15386	11914
201215	19345	14754
201216	21896	15166
201217	21088	14567
201218	21863	14601
201219	22038	14672
201220	19970	13302
201221	15586	12391
201222	11845	10587
201223	9522	7431
201224	8776	7620
201225	7382	6124
201226	5834	5288
201227	5136	4609
201228	4277	3909
201229	3879	3409
201230	3322	3261
201231	3396	3156
201232	2901	2812
201233	2471	2754
201234	2304	2563
201235	1963	2299
201236	1704	2197
201237	1832	2604
201238	1676	2320
201239	1449	1976
201240	1574	2457
201241	1389	2135
201242	1593	2560
201243	1676	2478
201244	1828	2414
201245	2102	2622
201246	2157	2347
201247	2950	3080
201248	3342	3106
201249	3854	3412
201250	4860	3408
201251	5274	3107
201252	8587	3723
201301	16152	5853
201302	23490	7879
201303	27048	9419
201304	31180	11737
201305	34961	13613
201306	34503	13025
201307	41004	16034
201308	56047	21676
201309	68812	26641
201310	75860	28272
201311	88481	32010
201312	89536	31475
201313	74980	28813
201314	84738	36523
201315	83844	37249
201316	73670	34151
201317	51489	25437
201318	37405	19795
201319	33300	16965
201320	27541	16463
201321	21098	12489
201322	13670	8868
201323	11918	9070
201324	10080	8121
201325	8177	6705
201326	6015	5095
201327	5433	4945
201328	4749	4215
201329	4094	3890
201330	3284	2751
201331	3351	3108
201332	3127	3241
201333	2639	2703
201334	2451	2963
201335	1903	2411
201336	1858	2504
201337	1725	2532
201338	1681	2439
201339	1493	2197
201340	1484	2271
201341	1358	2202
201342	1383	2578
201343	1504	2634
201344	1389	2660
201345	1467	2746
201346	1636	2956
201347	2093	3356
201348	1984	3496
201349	2375	3714
201350	2303	3679
201351	2023	3136
201352	2087	2765
201401	3382	3966
201402	4733	5259
201403	5536	5755
201404	6876	6313
201405	7986	7044
201406	9269	7359
201407	11208	8173
201408	11804	8285
201409	10524	7533
201410	11729	8077
201411	14092	10471
201412	17742	11862
201413	22110	13396
201414	25238	15540
201415	29861	18278
201416	32205	16083
201417	32521	18507
201418	29630	16885
201419	25564	16512
201420	24179	15100
201421	19395	12951
201422	15831	10047
201423	12280	9314
201424	9325	7533
201425	7700	6150
201426	6409	5820
201427	5269	5450
201428	4586	4772
201429	3811	4451
201430	3474	3902
201431	3010	3760
201432	2631	3360
201433	2621	3428
201434	2653	3405
201435	2704	2985
201436	2821	2909
201437	3164	2982
201438	3127	2979
201439	3017	2848
201440	3162	2957
201441	2931	3067
201442	2794	3021
201443	2643	2673
201444	2282	2452
201445	2325	2333
201446	2382	2120
201447	2199	1641
201448	1581	1268
201449	1157	951
201450	874	576
201451	591	331
201452	752	500
201453	4328	2434
201501	10092	5738
201502	13709	6360
201503	21595	8086
201504	27284	9696
201505	34603	12081
201506	35136	13383
201507	42170	16091
201508	52471	21074
201509	68176	26151
201510	79162	31128
201511	86135	34773
201512	77987	34851
201513	73910	30680
201514	86971	36492
201515	80774	35545
201516	79158	34068
201517	75537	31690
201518	64759	29497
201519	51511	24882
201520	39605	21999
201521	30091	16764
201522	23836	13260
201523	20674	12479
201524	17288	10054
201525	11929	7491
201526	9079	6763
201527	7397	6293
201528	6356	5979
201529	6167	5353
201530	5061	5150
201531	4730	4707
201532	4625	4548
201533	3915	3940
201534	3397	3553
201535	3651	3728
201536	3797	3495
201537	4000	4243
201538	3576	4296
201539	3780	4308
201540	3821	4413
201541	3904	4770
201542	4437	4948
201543	4719	4633
201544	5989	6139
201545	7801	7646
201546	9109	8320
201547	9572	9564
201548	12460	12157
201549	14564	13196
201550	14224	12635
201551	12419	10026
201552	12975	10242
201601	40898	21322
201602	37314	23123
201603	41894	26058
201604	46541	28024
201605	51961	33314
201606	60875	30110
201607	73045	46393
201608	73567	47811
201609	70300	47921
201610	65917	46368
201611	62108	44117
201612	55612	35092
201613	57155	42118
201614	57006	38058
201615	50693	34765
201616	42737	25130
201617	35908	23312
201618	26653	18506
201619	19262	15175
201620	15086	12855
201621	10365	8322
201622	8297	7990
201623	6328	6765
201624	5030	5854
201625	3849	4842
201626	3361	4639
201627	3013	4090
201628	2651	3557
201629	2232	2997
201630	1965	3003
201631	1794	2891
201632	1623	2779
201633	1692	2804
201634	1431	2530
201635	1174	2841
201636	1160	2099
201637	1281	2855
201638	1260	2609
201639	1103	2618
201640	1104	2525
201641	1261	2590
201642	1336	3852
201643	1259	3561
201644	1471	3257
201645	1593	4129
201646	1800	3578
201647	1965	4531
201648	2134	4748
201649	2140	4768
201650	1953	4691
201651	1957	4213
201652	2147	4397
201701	3377	7058
201702	3675	7369
201703	4448	7663
201704	4797	8503
201705	5503	9006
201706	5330	9440
201707	5846	9432
201708	5046	7979
201709	5438	8809
201710	6451	9783
201711	6470	9550
201712	6816	9713
201713	6544	9269
201714	6605	9247
201715	6289	8324
201716	6678	8072
201717	6003	6775
201718	6268	7409
201719	5966	7204
201720	5556	6934
201721	4568	5778
201722	4491	5625
201723	3826	4928
201724	3066	3870
201725	2777	3738
201726	2352	3141
201727	1868	2624
201728	1709	2445
201729	1376	2206
201730	1232	2203
201731	1359	2319
201732	1258	2192
201733	1209	2183
201734	1145	2391
201735	1113	2507
201736	959	2532
201737	1110	3183
201738	1076	3426
201739	1035	3257
201740	1075	3475
201741	1097	3460
201742	1272	3674
201743	1103	3413
201744	1049	3216
201745	1239	3546
201746	1278	3431
201747	1231	3515
201748	1267	3707
201749	1393	3699
201750	1439	3904
201751	1305	3256
201752	1317	2947
