# Supplementary material for: Interdependence between confirmed and discarded cases of dengue, chikungunya and Zika viruses in Brazil: A multivariate time-series analysis
Source: PLoS One. 2020 Feb 3;15(2):e0228347. doi: 10.1371/journal.pone.0228347 (PMC6996800; doi:10.1371/journal.pone.0228347)
Supplement: S1 Data — (ZIP) [file pone.0228347.s010.zip › data_zika.csv]

year_week	confirmed	discarded
201501	66	7
201502	25	7
201503	41	9
201504	41	12
201505	47	9
201506	40	7
201507	39	3
201508	27	10
201509	40	8
201510	30	4
201511	66	6
201512	123	5
201513	165	8
201514	183	6
201515	321	4
201516	449	13
201517	410	21
201518	712	35
201519	817	53
201520	1070	51
201521	1098	24
201522	1185	72
201523	1140	102
201524	1310	86
201525	1262	86
201526	1587	120
201527	2342	184
201528	2854	181
201529	2475	142
201530	1969	147
201531	1655	100
201532	1220	88
201533	968	97
201534	773	73
201535	583	56
201536	594	34
201537	532	62
201538	461	66
201539	487	72
201540	454	48
201541	387	115
201542	456	59
201543	557	53
201544	691	46
201545	838	68
201546	1277	119
201547	2126	217
201548	3993	349
201549	4594	535
201550	4122	647
201551	3945	530
201552	4632	944
201601	7001	1791
201602	6971	1983
201603	7836	2238
201604	8553	2431
201605	10553	2911
201606	12471	3307
201607	17415	4668
201608	16865	4695
201609	16382	4515
201610	14182	4040
201611	12758	3480
201612	10560	2839
201613	10402	2744
201614	9304	2430
201615	8273	2160
201616	6993	1713
201617	6061	1586
201618	5088	1283
201619	4048	1081
201620	3237	958
201621	2301	752
201622	2158	804
201623	1853	702
201624	1364	568
201625	1139	436
201626	976	357
201627	855	318
201628	742	269
201629	658	285
201630	495	264
201631	480	280
201632	475	237
201633	400	218
201634	318	183
201635	296	152
201636	288	127
201637	273	140
201638	238	107
201639	215	138
201640	239	115
201641	252	136
201642	307	135
201643	276	120
201644	263	153
201645	307	151
201646	293	125
201647	324	161
201648	385	162
201649	402	172
201650	363	179
201651	343	168
201652	315	151
201701	523	305
201702	544	345
201703	579	370
201704	625	465
201705	622	500
201706	700	463
201707	675	424
201708	527	347
201709	650	394
201710	721	447
201711	761	501
201712	722	531
201713	708	548
201714	672	524
201715	597	506
201716	589	510
201717	553	494
201718	605	581
201719	537	502
201720	527	494
201721	525	449
201722	493	395
201723	429	349
201724	307	290
201725	258	263
201726	267	235
201727	185	188
201728	207	166
201729	167	154
201730	159	128
201731	148	143
201732	131	132
201733	116	136
201734	120	112
201735	97	119
201736	82	94
201737	94	123
201738	85	132
201739	87	85
201740	114	118
201741	104	104
201742	103	123
201743	90	87
201744	111	107
201745	106	119
201746	111	119
201747	116	107
201748	91	130
201749	115	129
201750	140	118
201751	128	92
201752	113	109
