# Supplementary material for: Interdependence between confirmed and discarded cases of dengue, chikungunya and Zika viruses in Brazil: A multivariate time-series analysis
Source: PLoS One. 2020 Feb 3;15(2):e0228347. doi: 10.1371/journal.pone.0228347 (PMC6996800; doi:10.1371/journal.pone.0228347)
Supplement: S1 Data — (ZIP) [file pone.0228347.s010.zip › VAR_data.csv]

	year_week	cases_zika	cases_des_zika	cases_chik	cases_des_chik	cases_dengue	cases_dengue_des
0	201501	66	7	6	7	10143	5161
1	201502	25	7	5	24	13702	5849
2	201503	41	9	5	58	21566	6966
3	201504	41	12	1	61	27175	8912
4	201505	47	9	9	60	34368	10706
5	201506	40	7	3	40	34810	13468
6	201507	39	3	4	49	41730	11704
7	201508	27	10	4	23	51712	20141
8	201509	40	8	4	4	67128	23044
9	201510	30	4	2	8	77672	27831
10	201511	66	6	3	8	84439	32376
11	201512	123	5	2	3	76290	36279
12	201513	165	8	7	10	72341	29068
13	201514	183	6	6	8	84922	34739
14	201515	321	4	9	6	78850	38254
15	201516	449	13	11	3	77667	31101
16	201517	410	21	5	7	74195	31884
17	201518	712	35	6	10	63649	31749
18	201519	817	53	11	7	50718	26601
19	201520	1070	51	8	9	39057	23266
20	201521	1098	24	4	5	29751	20333
21	201522	1185	72	10	3	23637	13513
22	201523	1140	102	14	9	20511	14023
23	201524	1310	86	13	9	17176	11500
24	201525	1262	86	6	8	11843	8528
25	201526	1587	120	5	6	9023	7583
26	201527	2342	184	13	7	7346	6492
27	201528	2854	181	12	5	6321	6573
28	201529	2475	142	12	5	6136	5914
29	201530	1969	147	15	8	5033	5565
30	201531	1655	100	21	9	4709	5236
31	201532	1220	88	18	2	4596	4821
32	201533	968	97	3	3	3885	4452
33	201534	773	73	6	2	3374	4055
34	201535	583	56	5	4	3630	4034
35	201536	594	34	8	11	3764	3460
36	201537	532	62	12	8	3953	4057
37	201538	461	66	9	4	3550	4434
38	201539	487	72	20	19	3755	4239
39	201540	454	48	33	18	3794	4452
40	201541	387	115	29	15	3874	4401
41	201542	456	59	25	16	4412	5037
42	201543	557	53	17	8	4685	4685
43	201544	691	46	46	25	5981	5000
44	201545	838	68	50	26	7807	6979
45	201546	1277	119	60	37	9109	7652
46	201547	2126	217	73	176	9605	8671
47	201548	3993	349	96	126	12686	11446
48	201549	4594	535	165	255	14738	12587
49	201550	4122	647	103	128	14548	13870
50	201551	3945	530	118	128	14021	9982
51	201552	4632	944	221	163	12975	10242
52	201601	7001	1791	413	619	40898	21322
53	201602	6971	1983	441	765	37314	23123
54	201603	7836	2238	486	853	41894	26058
55	201604	8553	2431	506	1097	46541	28024
56	201605	10553	2911	785	902	51961	33314
57	201606	12471	3307	963	1083	60875	30110
58	201607	17415	4668	1308	1201	73045	46393
59	201608	16865	4695	1504	1390	73567	47811
60	201609	16382	4515	2108	1284	70300	47921
61	201610	14182	4040	2305	1514	65917	46368
62	201611	12758	3480	2082	1247	62108	44117
63	201612	10560	2839	1998	1013	55612	35092
64	201613	10402	2744	2445	1309	57155	42118
65	201614	9304	2430	2854	1565	57006	38058
66	201615	8273	2160	2857	1491	50693	34765
67	201616	6993	1713	3607	1306	42737	25130
68	201617	6061	1586	4080	1474	35908	23312
69	201618	5088	1283	4826	1908	26653	18506
70	201619	4048	1081	5189	2122	19262	15175
71	201620	3237	958	4811	1846	15086	12855
72	201621	2301	752	4489	1529	10365	8322
73	201622	2158	804	4612	1595	8297	7990
74	201623	1853	702	4420	1413	6328	6765
75	201624	1364	568	3850	1275	5030	5854
76	201625	1139	436	3027	1279	3849	4842
77	201626	976	357	2800	1108	3361	4639
78	201627	855	318	2513	972	3013	4090
79	201628	742	269	2280	847	2651	3557
80	201629	658	285	1877	700	2232	2997
81	201630	495	264	1607	719	1965	3003
82	201631	480	280	1451	686	1794	2891
83	201632	475	237	1182	572	1623	2779
84	201633	400	218	1092	582	1692	2804
85	201634	318	183	901	483	1431	2530
86	201635	296	152	636	422	1174	2841
87	201636	288	127	597	356	1160	2099
88	201637	273	140	582	356	1281	2855
89	201638	238	107	452	291	1260	2609
90	201639	215	138	465	295	1103	2618
91	201640	239	115	450	281	1104	2525
92	201641	252	136	459	282	1261	2590
93	201642	307	135	451	294	1336	3852
94	201643	276	120	406	257	1259	3561
95	201644	263	153	467	328	1471	3257
96	201645	307	151	451	342	1593	4129
97	201646	293	125	573	344	1800	3578
98	201647	324	161	676	405	1965	4531
99	201648	385	162	454	363	2134	4748
100	201649	402	172	413	343	2140	4768
101	201650	363	179	401	357	1953	4691
102	201651	343	168	398	439	1957	4213
103	201652	315	151	395	440	2147	4397
104	201701	523	305	990	823	3351	6196
105	201702	544	345	1275	951	3660	6976
106	201703	579	370	1687	1010	4417	7181
107	201704	625	465	2007	1194	4764	8192
108	201705	622	500	2376	1363	5436	8735
109	201706	700	463	2296	1365	5288	8947
110	201707	675	424	2407	1220	5794	9412
111	201708	527	347	2760	1114	5002	9224
112	201709	650	394	3733	1278	5387	7136
113	201710	721	447	4644	1675	6376	9577
114	201711	761	501	5935	1802	6403	9861
115	201712	722	531	6777	2014	6762	9757
116	201713	708	548	8647	1974	6492	9641
117	201714	672	524	9596	1979	6530	9121
118	201715	597	506	10462	2069	6230	7932
119	201716	589	510	11765	2333	6618	8144
120	201717	553	494	10234	2171	5917	7851
121	201718	605	581	12001	2944	6192	6729
122	201719	537	502	10475	2807	5891	7235
123	201720	527	494	9848	2926	5492	7044
124	201721	525	449	7172	2374	4537	6026
125	201722	493	395	6194	1965	4442	5896
126	201723	429	349	4966	1669	3779	5571
127	201724	307	290	3718	1400	3031	3830
128	201725	258	263	3314	1346	2762	4164
129	201726	267	235	2748	1173	2325	3390
130	201727	185	188	2386	1233	1846	2840
131	201728	207	166	1996	1040	1693	2584
132	201729	167	154	1812	838	1368	2289
133	201730	159	128	1588	820	1229	2264
134	201731	148	143	1335	914	1353	2224
135	201732	131	132	1089	715	1248	2257
136	201733	116	136	892	637	1201	2172
137	201734	120	112	667	612	1139	2364
138	201735	97	119	496	490	1104	2549
139	201736	82	94	411	455	952	2178
140	201737	94	123	466	533	1102	3105
141	201738	85	132	386	487	1070	3607
142	201739	87	85	294	449	1025	3786
143	201740	114	118	279	441	1066	3587
144	201741	104	104	231	399	1095	3239
145	201742	103	123	267	441	1266	3956
146	201743	90	87	235	395	1094	3602
147	201744	111	107	239	408	1035	2954
148	201745	106	119	285	409	1226	3631
149	201746	111	119	290	410	1271	3600
150	201747	116	107	264	412	1225	3435
151	201748	91	130	245	406	1259	3601
152	201749	115	129	301	378	1382	3744
153	201750	140	118	305	367	1429	4005
154	201751	128	92	341	371	1295	3895
155	201752	113	109	414	319	1308	2826
